# Supplementary material for: Fluctuating Warm and Humid Conditions Differentially Impact Immunity and Development in the Malaria Vector Anopheles stephensi
Source: Glob Chang Biol. 2025 Aug 5;31(8):e70382. doi: 10.1111/gcb.70382 (PMC12322806; doi:10.1111/gcb.70382)
Supplement: Supplementary file 3 — File S1: gcb70382‐sup‐0003‐File S1.xlsx. [file GCB-31-e70382-s003.xlsx]

## Sheet: Control Temperature 25 d
	Control
Time	Day 1	Day 2	Day 3	Day 4	Day 5	Day 6	Day 7	Day 8	Day 9	Day 10	Day 11	Day 12	Day 13	Day 14	Day 15	Day 16	Day 17	Day 18	Day 19	Day 20	Day 21	Day 22	Day 23	Day 24	Day 25
00:00:00	16.1	16	16	16	15.9	15.9	15.9	16	16	15.9	15.9	16	16	16	16	16	16	16	16.1	16	16.1	16.1	16.2	16.1	16.2
01:00:00	16	16	16	16	16	16	16	16	16	16	15.9	16	16	16.1	16	16	16	16.1	16	16	16.1	16	16	16.1	16
02:00:00	16.1	16	16	16	15.9	15.9	16	16	16	16.1	16	15.9	16	16	16	16.1	16	16	16.1	16	16	16.1	16.1	16	16.1
03:00:00	16.1	16	16	16.1	15.8	15.9	15.9	15.8	15.8	15.8	15.8	15.9	15.9	15.9	15.9	15.9	15.9	15.9	15.9	15.8	15.8	15.9	16	15.9	15.9
04:00:00	15	15	15	15	15.1	14.9	14.9	14.9	14.9	14.9	14.9	15	15.1	15	14.9	15	15	15	14.9	15.1	14.9	15	15	15	15.1
05:00:00	15.1	15.1	15	15.1	15.2	15.1	15.2	15.2	15.2	15.2	15.2	15.3	15	15.1	15.1	15	15	15	15	15.1	15.1	15.1	15	15.1	15.1
06:00:00	15.2	15.2	15.2	15.2	15.7	15.7	15.6	15.6	15.7	15.7	15.7	15.8	15.5	15.5	15.5	15.5	15.6	15.6	15.6	15.6	15.6	15.6	15.5	15.6	15.5
07:00:00	17.1	17.2	17.2	17.2	17.3	17.3	17.4	17.3	17.5	17.4	17.4	17.6	17.1	17.2	17.2	17.2	17.2	17.3	17	17.1	17.1	17.1	17.1	17.2	17.1
08:00:00	17.4	17.4	17.3	17.4	18	18	17.9	17.9	18	18	17.9	18	17.9	17.9	17.8	17.9	17.8	17.9	17.8	17.9	17.9	17.8	17.9	17.9	17.9
09:00:00	20.2	20.2	20.2	20.2	20.6	20.5	20.6	20.7	20.6	20.6	20.6	20.8	20.2	20.3	20.3	20.3	20.3	20.3	20.3	20.3	20.4	20.3	20.4	20.3	20.4
10:00:00	21.2	21.3	21.3	21.3	21.4	21.4	21.5	21.5	21.5	21.5	21.6	21.6	21.1	21.2	21.2	21.2	21.2	21.1	21.4	21.2	21.8	21.2	21.2	21.2	21.1
11:00:00	21.3	21.3	21.4	21.3	21.6	21.7	21.7	21.8	21.7	21.8	21.7	22	21.3	21.4	21.3	21.4	21.3	21.3	21.3	21.3	21.4	21.4	21.4	21.3	21.5
12:00:00	22.2	22.2	22.3	23.4	22	22	22.1	22.2	22.2	22.2	22.2	22.8	21.7	21.7	21.8	21.6	21.7	21.9	21.8	21.6	21.8	21.7	21.7	21.7	21.9
13:00:00	20.4	20.4	20.4	22.2	21.2	20.9	21.1	20.9	20.9	21	20.9	21	20.5	20.6	20.6	20.6	20.6	20.6	20.6	20.6	20.6	20.6	20.6	20.7	20.7
14:00:00	22.2	22.1	22.2	22.2	22	21.9	22.1	22.1	22.1	22.1	22.1	22.2	21.7	21.7	21.8	21.7	21.7	21.8	21.7	21.7	21.7	21.6	21.6	21.7	21.9
15:00:00	20.3	20.3	20.3	20.3	20	20.1	20.1	20.1	20.1	20.1	20	20.2	19.8	20.4	19.8	19.7	19.8	19.7	19.8	19.8	19.7	19.7	19.7	19.6	20
16:00:00	18.2	18.3	18.3	18.3	17.9	17.9	18.1	19	18.1	18.1	18.1	18.1	17.9	17.7	18.4	17.8	17.7	18.1	17.7	17.8	17.7	18	17.8	17.7	17.9
17:00:00	20.2	16.3	16.3	16.3	16.3	16.3	16.4	16.4	16.4	16.4	16.6	16.4	16.2	16.1	16.2	16.1	16.2	16.2	16.2	16.2	16.1	16.2	16.2	16.1	16.3
18:00:00	16.2	16.2	16.2	16.2	16.2	17.2	16.7	16.3	16.2	16.3	16.3	20.1	16.2	16.2	16.2	16.2	16.1	16.1	16.1	16.1	16.2	16.2	16.1	16	17
19:00:00	16.1	16.1	16.1	16.2	16.1	16.1	16.2	16.1	16.2	16.2	16.2	17.2	16.1	16.2	16.1	16.1	16.1	16.1	16	16.1	16.1	16.2	16.1	16	16.3
20:00:00	16	16.1	16	16.1	16	16.1	16	16.1	16	16.1	16.1	16.1	16.1	16.1	16	16	16	16.1	16.1	16.1	16.1	16	16.1	16.1	16.2
21:00:00	16.1	16.1	16	15.9	16	16	16	16	16	15.9	16	16	16.1	16.1	16	16	16	16.1	16	16.1	16.1	16.1	16	16	16.2
22:00:00	16	16	16.1	16	16	15.9	16	16	15.9	16	16	16	16	15.9	16.1	16	16.1	16.1	16	16.1	16	16.1	16.1	16	16.2
23:00:00	15.9	16	16	16	16	16	15.9	16	16	16	16	16	16.1	16	16	16.1	16.1	16	16.1	16.1	16.1	16	16.1	15.9	16.1

## Sheet: ETH Temperature 25 d
	ETH
Time	Day 1	Day 2	Day 3	Day 4	Day 5	Day 6	Day 7	Day 8	Day 9	Day 10	Day 11	Day 12	Day 13	Day 14	Day 15	Day 16	Day 17	Day 18	Day 19	Day 20	Day 21	Day 22	Day 23	Day 24	Day 25
00:00:00	19.3	19.2	19.3	19.2	19.3	19.3	19.4	19.3	19.3	19.4	19.2	19.3	19.3	19.3	19.3	19.2	19.2	19.1	19.3	19.3	19.3	19.3	19.1	19.2	19.1
01:00:00	19.3	19.3	19.1	19.2	19.3	19.2	19.3	19.3	19.4	19.3	19.2	19.3	19.3	19.2	19.3	19.2	19.2	19.2	19.3	19.3	19.3	19.3	19.2	19.1	19.1
02:00:00	19.2	19.2	19.3	19.2	19.3	19.3	19.3	19.2	19.2	19.4	19.3	19.3	19.2	19.2	19.2	19.2	19.2	19.3	19.2	19.2	19.3	19.3	19.2	19.1	19.1
03:00:00	19.3	19.2	19.3	19.2	19.3	19.2	19.3	19.2	19.3	19.3	19.3	19.3	19.2	19.2	19.2	19.2	19.3	19.2	19.3	19.3	19.3	19.3	19.1	19.2	19.1
04:00:00	19.3	19.2	19.2	19.3	19.2	19.3	19.3	19.3	19.3	19.4	19.3	19.3	19.3	19.3	19.2	19.3	19.2	19.2	19.3	19.4	19.3	19.4	19.2	19.3	19.2
05:00:00	19.4	19.4	19.4	19.4	19.4	19.4	19.6	19.5	19.6	19.5	19.5	19.5	19.4	19.3	19.3	19.4	19.3	19.4	19.4	19.5	19.5	19.5	19.4	19.4	19.4
06:00:00	19.6	19.6	19.5	19.6	19.8	19.7	20	20	19.9	19.9	20	19.9	19.8	19.8	19.8	19.8	19.7	19.8	19.9	19.9	19.8	19.9	19.8	19.7	19.8
07:00:00	21.4	21.4	21.4	21.3	21.3	21.4	21.6	21.5	21.6	21.6	21.5	21.3	21.5	21.4	21.3	21.4	21.3	21.3	21.5	21.4	21.4	21.5	21.2	21.2	21.3
08:00:00	21.7	21.5	21.5	21.6	21.9	22	22.3	22.1	22.1	22.2	22.2	22	22	22.1	22	22	22	22	22.2	22.1	22.2	22.1	21.9	21.9	21.9
09:00:00	24.7	24.5	24.5	24.5	24.6	24.6	24.8	24.8	24.7	24.8	24.8	24.6	24.5	24.6	24.5	24.6	24.6	24.6	24.7	24.6	24.7	24.7	24.3	24.2	24.3
10:00:00	25.7	25.6	25.6	25.6	25.5	25.6	25.8	25.7	25.7	25.7	25.8	25.6	25.5	25.5	25.6	25.5	25.4	25.5	25.4	25.6	25.5	25.6	25.4	25.4	25.3
11:00:00	25.8	25.6	25.7	25.5	25.7	25.7	26	25.9	25.9	26	25.9	25.8	25.7	25.8	25.6	25.7	25.7	25.6	25.7	25.8	25.8	25.9	25.8	25.7	25.7
12:00:00	26.6	26.5	26.6	22.9	26.2	26.2	26.5	26.4	26.4	26.4	26.4	26	26.2	26.1	26	26.1	26.1	26.1	26.3	26.4	26.3	26.2	26.2	26.2	26.2
13:00:00	24.8	24.7	24.8	25.7	24.7	24.8	25.2	25.2	25.2	25.4	25.1	24.9	24.9	25	24.9	24.9	24.9	24.9	25.1	25.1	25	24.6	25.2	25.1	25.2
14:00:00	26.5	26.4	26.4	26.3	26.1	26.1	26.3	26.3	26.4	26.3	26.3	26.1	26.1	26.2	26.1	26	26.1	25.7	26.2	26.1	26.2	26.1	26.2	26.2	26.2
15:00:00	24.7	24.6	24.5	24.4	24.1	24.2	24.4	24.3	24.3	24.4	24.4	24.1	24.1	24.1	24.1	24.1	24.1	24.1	24.2	24.2	24.3	24.3	24.5	24.6	24.5
16:00:00	22.4	22.4	22.5	22.3	21.9	21.9	22.1	22.7	22.1	22.1	22	21.8	22	21.6	21.8	21.9	21.8	21.9	21.9	22	22	23	22.4	22.5	22.4
17:00:00	20.9	19.7	19.5	20.2	19.4	19.8	19.7	19.7	19.8	19.7	20.3	19.8	19.5	19.5	19.5	19.5	19.4	19.5	19.7	19.6	19.6	19.7	20.1	20	21.2
18:00:00	19.5	19.5	19.4	19.5	19.5	19.7	20.1	19.8	19.8	19.8	19.7	20	19.6	19.6	19.6	19.5	19.7	19.9	19.7	19.7	19.7	19.7	19.7	19.8	19.8
19:00:00	20.3	20.2	20.3	20.2	20.2	20.5	20.4	20.4	20.4	20.4	20.5	20.5	20.3	20.3	20.3	20.3	20.3	20.3	20.4	20.4	20.4	20.3	20.3	20.3	20.5
20:00:00	20.2	20.2	20.3	20.3	20.1	20.2	20.2	20.3	20.2	20.2	20.1	20.2	20.1	20.1	20.1	20	20.2	20.2	20.2	20.2	20.2	20.1	20.2	20.1	20.2
21:00:00	19.2	19.3	19.3	19.4	19.4	19.3	19.3	19.3	19.5	19.4	19.3	19.3	19.3	19.2	19.2	19.2	19.2	19.3	19.3	19.3	19.3	19.3	19.3	19.4	19.4
22:00:00	19.2	19.3	19.3	19.3	19.3	19.3	19.3	19.3	19.2	19.4	19.3	19.3	19.2	19.3	19.3	19.3	19.2	19.3	19.4	19.3	19.2	19.2	19.2	19.2	19.4
23:00:00	19.3	19.2	19.2	19.2	19.2	19.2	19.3	19.3	19.3	19.3	19.3	19.4	19.2	19.2	19.2	19.2	19.2	19.3	19.4	19.3	19.3	19.2	19.2	19.2	19.3

## Sheet: Control Humidity 25 d
	Control
Time	Day 1	Day 2	Day 3	Day 4	Day 5	Day 6	Day 7	Day 8	Day 9	Day 10	Day 11	Day 12	Day 13	Day 14	Day 15	Day 16	Day 17	Day 18	Day 19	Day 20	Day 21	Day 22	Day 23	Day 24	Day 25
00:00:00	88	88.8	88.6	83.8	84.9	85.5	85	86.2	86.5	83.9	83.9	83.9	83.1	82.9	81	83.2	85.1	84.2	88.1	86.6	87.7	90.5	90.8	87.3	89
01:00:00	85.2	90.4	88.1	88.7	87.7	84.4	86.9	85	87.5	84.3	81.3	82	85.8	84.4	82.8	83.2	85	85.3	86.3	88.2	90.2	86.6	88.4	86.4	86.9
02:00:00	86.9	88.5	85.2	87.8	86.7	83.8	87.8	86.4	87.9	85.4	85.4	83.5	86.8	82.5	82.8	84.6	84.3	84	87.9	88.8	88.4	89.2	89.8	84.5	86.7
03:00:00	87.4	88.6	85.1	87.9	85.6	87.1	87.4	83.5	83.9	84.5	83.9	79.2	83.4	83.1	83.9	83.7	84.1	84.2	87.6	85.3	86.7	86.1	90.4	83.8	86.1
04:00:00	83.2	88.2	87.8	83.8	86.6	82.9	87	86	85.6	84	83	77.9	85.5	82.5	82.7	81.8	84.1	85.5	86.7	87.8	85.9	87.5	86.4	85.2	86.8
05:00:00	82.4	83.9	83.6	81.3	81.7	79.5	79.1	78.3	81.2	78.2	76.7	73.5	81.4	78.1	79.4	79.1	80.4	79	83.9	86.4	83.1	83.7	84.8	80.2	81.6
06:00:00	84.6	84	83.2	83.2	83.8	83.1	81.8	84.1	81.3	80.6	78.7	78.7	83	81.1	82.5	79.1	83.3	81.9	86.3	85.9	85.6	88.4	83.1	86.2	84.2
07:00:00	83.5	83.2	83.5	84.8	80.6	79.3	80.4	81.1	81.2	79.3	78.4	74.4	78	76	79.9	80.8	81.7	78.1	82.1	85.7	87.3	84.2	83.8	84.1	83
08:00:00	83.5	85.9	82	80.5	83.2	83.6	82.4	80.5	82.2	79.7	78.4	74.3	82.7	81.5	79.2	78.5	78.9	83.6	84.6	88.4	85.6	85.8	86.8	85.1	87.1
09:00:00	82.6	86	84.9	83.9	83.2	79.4	81.1	80.8	80.5	78.1	78.1	75.1	79	78.4	79.8	79.6	80.1	81.6	84	87	87.2	84.9	87.5	85.1	87.2
10:00:00	83.1	84.4	82.7	81.3	78.8	78.6	76.9	79.5	78.8	74.7	72.9	70.9	77.6	74.5	74.8	76.9	79.7	74	86.9	83.8	86.7	85.2	83.7	83.7	81.4
11:00:00	77.8	81.8	79.7	78.5	76	75.6	77.5	80.2	76	71.4	72.6	69.7	76	74.4	75	77.8	77	76.3	79.9	82.3	82.2	80.7	82.8	81.6	82.4
12:00:00	81.4	80.6	78.7	69	73.2	71.8	75.4	74.5	73.5	69.9	69	65.6	73.2	72	71.2	72.8	75	75.9	81	76.2	79.5	80.1	76.9	76	80.5
13:00:00	78.2	78.7	75.2	79.9	75.9	76.1	75.9	75.7	76.9	70.8	71.3	75.6	75.3	72.6	74.8	76.8	76.2	77.9	79.4	78	82.3	83.7	80.2	82.2	83.5
14:00:00	81.9	81.4	82.2	76.2	76.1	71.9	73.2	75.7	72.6	71	71.2	70.9	73.3	70	71.4	75	72.9	80	80.6	78.6	78.6	79.3	78.5	78.8	82.6
15:00:00	75.7	79.5	79.2	73.5	75	73.8	73.9	73.6	70.9	68.7	69.2	72.2	73.8	79.7	72	71.7	74.7	74.7	78.9	78.8	75.5	77.4	79	73.9	78
16:00:00	76.3	76	74.6	72.2	75.1	74.5	74.2	82.4	71.9	69.3	68.9	70.2	73.6	74.9	69.8	74	73.5	81.2	77.4	80.2	78.2	75.5	79	78.1	76.6
17:00:00	68.4	78.7	78.4	77.1	77.4	75.3	77.7	77.1	74.2	72.9	84.6	73	77.3	74.5	75.7	75.1	77.3	80.6	80.9	81.7	82	81.6	79	78.2	79.8
18:00:00	82.4	82	81.8	80.2	79.8	91.6	70.6	79.4	80	74.9	75.1	80.9	79.8	77.4	79.8	79	76.2	82.7	83.1	83.1	84	87.1	82.9	79.7	91.4
19:00:00	83.5	83.7	79.3	83.3	82.3	81.5	82.4	84.3	79.9	78.3	77.5	87.2	81.7	81.2	78.4	78.3	80.6	83.2	85	86.6	86.2	84.9	84.6	82.2	83.2
20:00:00	86.4	86.8	85.2	84.4	81.9	86.4	81.8	86	81.6	78.7	79.3	81.6	82.2	83.6	81.9	80.4	81	86.4	85.4	85.9	84.6	85.4	85.3	83.2	87.1
21:00:00	88	88.6	87.8	86.1	83.2	86.9	87.6	87.4	84.9	83.6	83.1	83.9	84.2	84.3	83.9	83.7	82.2	88.4	86.7	88.2	88.2	88	86	86.4	90.2
22:00:00	88.7	85.6	87.8	86.9	85.8	84.2	85.8	87.3	82.8	81.7	83	84.2	83	80.9	83.7	82.5	85.2	89.1	87.4	88.4	88	88.6	87.2	85.8	90.4
23:00:00	88.1	89.3	84.5	87.9	86.4	89	84.3	87.2	84.9	82.7	84	82.6	85.9	82.8	83.9	87.3	84.3	86.3	86.7	88.8	87.9	88.6	87.7	84	89.7

## Sheet: ETH Humidity 25 d
	ETH
Time	Day 1	Day 2	Day 3	Day 4	Day 5	Day 6	Day 7	Day 8	Day 9	Day 10	Day 11	Day 12	Day 13	Day 14	Day 15	Day 16	Day 17	Day 18	Day 19	Day 20	Day 21	Day 22	Day 23	Day 24	Day 25
00:00:00	91.2	92.6	94	92.7	93.8	94.6	91.8	94.8	94.7	93.5	92.5	92.6	92	94.6	94	93	95.5	92.2	93	94.6	95.4	95.7	91.5	96.3	93.4
01:00:00	93.6	92.8	91.2	90.2	93.5	92.2	95.3	91.8	91.6	92.9	92.2	92.5	95.2	94.3	94.8	92.9	94.3	94.6	97.1	93.9	96.7	96	97.1	95.6	95.2
02:00:00	92.7	90.8	92.8	94	92.8	92.8	91.2	92.5	92.9	94.2	93.2	96	94.6	93.6	94.7	95	93.9	94.2	95.6	95.1	95.1	95.3	97.4	94.8	94.8
03:00:00	91.6	93.4	93.1	91.3	92.9	94.1	90.3	93.5	93.9	92.9	94.2	91.7	93.3	93.9	92.7	93.6	94.1	95.8	94.3	94.5	95.8	95.7	95.3	93.5	95.8
04:00:00	92.3	91.9	89.9	90.8	94.3	91.7	93.3	90.8	93.4	93.5	91.8	92.1	93.3	94.1	93.7	94.8	93.3	91.7	94.9	93	93.2	95.5	96.3	97	93.9
05:00:00	88.1	92.3	90.4	88	90.5	90.2	91.5	90.1	92	90.7	89.2	90.7	91.8	90.1	86.4	91.3	87.1	91.7	89.1	92.3	94	91.1	89.5	88.7	94.6
06:00:00	90	92.7	89.5	93.1	94.2	93.8	89.4	93.3	92.3	89.4	93.6	92.6	91.1	93.7	92.7	89.7	92.7	88.7	95.4	91.2	93.3	95.6	95.2	94.6	95.6
07:00:00	88.3	91.2	91.1	93.5	90.8	92	90.8	91	91	90.6	90.1	91.5	89.7	90.8	87.9	93.7	94.5	91.7	93.2	90.6	95.5	94.8	92.5	92	91.4
08:00:00	89	90.5	91.9	92.2	94	91.1	92.8	93.8	91.1	95.2	92.5	93.5	95.5	92.5	96	92.1	94.4	93.8	97.1	95.6	93.1	91.1	93.7	95.3	94.6
09:00:00	91.4	91.8	92.6	92.5	92.1	93	90.8	90.9	88.9	92.9	93.3	91.3	92.4	93	90.3	91.2	93.2	94.1	93.9	91.7	94.1	91.7	95.3	95.2	95
10:00:00	90.1	89	90.6	93.4	91.1	90.6	91.7	90.2	90.6	89.9	90.5	91.2	90.5	90.4	91.5	91	91.4	94.7	91.8	91.2	89.5	90.9	94	94.1	92.4
11:00:00	88.6	89.8	89	75.2	90.3	89.5	90.6	88.1	86.9	92.6	88.6	86	89.1	89.7	89.4	88	89.5	90.4	89.8	90.5	90.2	88.2	93.5	88.6	91.7
12:00:00	88.5	88.4	93.1	78.3	87.3	89.9	89.8	87	87.4	84.9	84.2	87.7	89.5	89	86.9	90.6	89.6	85.7	86	73	85.9	86.6	88.5	85.7	90.4
13:00:00	86.8	89.7	89.8	89.8	87.2	90.1	90.5	86.2	89.4	89.6	88.5	87.8	88.7	91.7	90.4	91.7	88.9	89.6	90.9	92.4	88.7	90.7	91.4	91.9	91.3
14:00:00	85.9	89.8	90	84.8	88.2	89.9	87.5	89.1	89	86.7	90.2	85.8	90.5	90.4	86	92.5	89.5	79.6	89.9	86.6	88	88.9	92.7	90.1	93.8
15:00:00	91.4	88	85.6	86.1	88.7	89.4	89.2	86	81.9	84.9	85.8	85.4	89.2	78.1	85.5	84.6	89.8	89.7	85.2	92.1	83.7	89.5	89.9	85.8	87.2
16:00:00	83.6	82.3	86.6	85.7	87	83.2	84	75	82.4	83.3	80.4	83.7	88.6	83.2	86.2	89.5	90.8	91.5	85.8	86.6	88.5	80.1	91	89.3	85
17:00:00	97	90.2	88.5	87.5	86	74.5	85.2	86.1	89.4	88.9	85.9	83.1	91.3	89	89.4	89	89.8	87.1	88.5	88.6	86.6	88.8	89	90.9	68.7
18:00:00	88.6	94	91.4	91.2	94.2	93.4	85.6	94.1	91.2	88.8	92.7	88.5	96.2	93.3	90.3	90.9	93.1	92.1	96	94.2	92.4	89.8	92	92.5	89.7
19:00:00	91.8	90.9	92	90.9	91.3	91.8	92.2	93.7	93.6	92.8	89.6	96	91.5	95.3	94.1	94.7	94.9	94.1	94.8	97	96.4	94.3	96.4	96.6	91.5
20:00:00	88.2	93.1	93.9	92.4	93.5	90.7	91.3	93.4	93.7	93.9	90.7	92.9	92.3	95.1	95.5	95.1	94.5	96.8	97.1	96.3	92.2	93.4	94.1	94.5	89.4
21:00:00	89.8	91.1	91.5	94.8	94.6	93.1	94.8	93	95.5	96.3	93.8	91.6	94.2	94	94.5	93.6	96.2	95.4	95.5	95.2	94.3	94.5	94.1	95.8	95.2
22:00:00	92.2	93.9	92.5	93.2	94.3	94	92.8	94.7	93.7	93.7	94.6	94.8	91.6	94.3	97.2	93.5	94.6	95.9	94.6	95	95.5	95.6	95.1	94.7	96
23:00:00	92.9	92.3	92.4	93.1	94.3	91.2	92.7	90.9	93.2	93.6	94.9	95.6	94	92.4	93.8	94	94.2	94.6	96.2	92.2	93.6	96.6	93	97.2	93.8

## Sheet: Statistical comparisons
Fig. 1B	Temperature								Fig. 1C	Humidity (RH)
P value and statistical significance									P value and statistical significance
Test	t test Bonferroni-Dunn method								Test	t test Bonferroni-Dunn method
Time	P value	Mean of ETH	Mean of Control	Difference	SE of difference	t ratio	df		Time	P value	Mean of ETH	Mean of Control	Difference	SE of difference	t ratio	df
00:00:00	<0,000001	19.26	16.02	3.244	0.02358	137.6	48		00:00:00	<0,000001	93.6	85.94	7.66	0.5819	13.16	48
01:00:00	<0,000001	19.25	16.01	3.236	0.01774	182.4	48		01:00:00	<0,000001	93.9	86.04	7.86	0.6034	13.03	48
02:00:00	<0,000001	19.24	16.02	3.22	0.01876	171.6	48		02:00:00	<0,000001	94	86.22	7.776	0.5154	15.09	48
03:00:00	<0,000001	19.24	15.9	3.344	0.02166	154.4	48		03:00:00	<0,000001	93.65	85.3	8.348	0.5437	15.36	48
04:00:00	<0,000001	19.28	14.98	4.3	0.01915	224.6	48		04:00:00	<0,000001	93.22	84.98	8.244	0.5873	14.04	48
05:00:00	<0,000001	19.43	15.1	4.328	0.02324	186.2	48		05:00:00	<0,000001	90.46	80.82	9.636	0.693	13.91	48
06:00:00	<0,000001	19.8	15.54	4.26	0.0432	98.6	48		06:00:00	<0,000001	92.54	83.11	9.428	0.6433	14.66	48
07:00:00	<0,000001	21.4	17.23	4.168	0.03684	113.1	48		07:00:00	<0,000001	91.61	81.38	10.23	0.7128	14.35	48
08:00:00	<0,000001	21.98	17.82	4.16	0.05944	69.98	48		08:00:00	<0,000001	93.3	82.56	10.74	0.7673	13.99	48
09:00:00	<0,000001	24.59	20.4	4.196	0.0474	88.53	48		09:00:00	<0,000001	92.5	82.2	10.3	0.7589	13.57	48
10:00:00	<0,000001	25.56	21.33	4.236	0.04487	94.41	48		10:00:00	<0,000001	91.29	79.66	11.63	0.9424	12.34	48
11:00:00	<0,000001	25.76	21.48	4.284	0.04874	87.89	48		11:00:00	<0,000001	88.95	77.81	11.14	0.9738	11.44	48
12:00:00	<0,000001	26.14	22.02	4.124	0.1611	25.6	48		12:00:00	<0,000001	86.96	74.92	12.04	1.177	10.23	48
13:00:00	<0,000001	25.01	20.77	4.244	0.08851	47.95	48		13:00:00	<0,000001	89.75	77.32	12.42	0.7561	16.43	48
14:00:00	<0,000001	26.2	21.9	4.292	0.05415	79.26	48		14:00:00	<0,000001	88.62	76.16	12.46	1.01	12.34	48
15:00:00	<0,000001	24.3	19.98	4.328	0.06131	70.59	48		15:00:00	<0,000001	86.91	74.93	11.98	0.898	13.34	48
16:00:00	<0,000001	22.14	18.02	4.112	0.08891	46.25	48		16:00:00	<0,000001	85.33	75.1	10.23	1.056	9.689	48
17:00:00	<0,000001	19.81	16.42	3.388	0.1822	18.6	48		17:00:00	<0,000001	87.16	77.54	9.62	1.289	7.465	48
18:00:00	<0,000001	19.69	16.43	3.26	0.166	19.64	48		18:00:00	<0,000001	91.85	81	10.85	1.052	10.32	48
19:00:00	<0,000001	20.35	16.17	4.176	0.04852	86.06	48		19:00:00	<0,000001	93.53	82.37	11.16	0.6874	16.23	48
20:00:00	<0,000001	20.18	16.07	4.108	0.01826	225	48		20:00:00	<0,000001	93.36	83.7	9.66	0.6613	14.61	48
21:00:00	<0,000001	19.31	16.03	3.276	0.02053	159.6	48		21:00:00	<0,000001	94.1	86.06	8.036	0.5473	14.68	48
22:00:00	<0,000001	19.28	16.02	3.256	0.01939	167.9	48		22:00:00	<0,000001	94.32	85.76	8.56	0.5732	14.93	48
23:00:00	<0,000001	19.26	16.02	3.236	0.01833	176.5	48		23:00:00	<0,000001	93.71	86.19	7.516	0.5447	13.8	48
