# Supplementary material for: Fluctuating Warm and Humid Conditions Differentially Impact Immunity and Development in the Malaria Vector Anopheles stephensi
Source: Glob Chang Biol. 2025 Aug 5;31(8):e70382. doi: 10.1111/gcb.70382 (PMC12322806; doi:10.1111/gcb.70382)
Supplement: Supplementary file 4 — File S2: gcb70382‐sup‐0004‐File S2.xlsx. [file GCB-31-e70382-s006.xlsx]

## Sheet: Fig. 2
Fig. 2A
	REL1					SD fold change		Cactus					SD fold change			REL2					SD fold change		FBN9					SD fold change		FREP1				SD fold change
	Midgut Sugar	Ct				0.141185		Midgut Sugar	Ct				0.117798			Midgut Sugar	Ct				0.291207		Midgut Sugar	Ct				2.41816		Midgut Sugar	Ct			0.600528
	Control	25.0224	24.0685	24.0685	26.2931			Control	25.298	24.2082	23.9415	24.5459				Control	27.2736	27.3638	28.8159				Control	24.4393	28.6641	28.0673				Control	28.3095	27.8991	25.0673
		25.1065	23.6237	23.6237	26.2732				25.2385	24.2341	23.9099	24.5864					26.9221	27.4407	28.8635					24.9048	28.4527	28.0453					28.2139	27.8889	25.1152
	ETH	24.8748	24.9055	24.2824	26.6334			ETH	24.9226	23.9263	24.388	24.7327				ETH	26.8243	27.1742	28.4435				ETH	23.4701	26.8883	26.3153							25.1942
		24.8822	25.0675	24.2481	26.322				24.7978	23.7466	24.1503	24.7674					26.9183	27.2738	28.417					23.2864	26.7217	26.4289				ETH	27.1678	26.6896	24.9011
	Fat body Sugar	Ct				0.185023		Fat body Sugar	Ct				0.23118			Fat body Sugar	Ct				0.182511		Fat body Sugar	Ct				0.832536			27.1616	26.793	24.9075
	Control	22.7414	24.9078	24.962				Control	23.05	22.7111	24.2043	24.9331				Control	25.5222	26.752	26.1902				Control	22.2637	22.9598	24.7179	24.2753						24.9063
		22.9111	24.8304	24.9144					23.0942	22.9301	24.2804	24.9198					25.5749	26.9263	26.1941					22.3215	22.503	24.7625	24.3115			Fat body Sugar	Ct			0.519711
	ETH	23.3074	24.7398	24.4706				ETH	22.587	23.2243	23.9254	24.2445				ETH	26.663	26.9294	26.9312				ETH	20.5986	21.374	22.8948	22.8994			Control	24.6965	24.9271	23.9519
		23.3074	24.651	24.495					22.4599	23.1797	23.8203	24.3092					26.55	26.9117	26.9681					20.494	20.9187	22.9133	22.9646				24.7105	25.0938	23.9975
	Midgut Blood	Ct				0.428563		Midgut Blood	Ct				0.511143			Midgut Blood	Ct				0.161456		Midgut Blood	Ct				0.968143		ETH	24.4598	24.683	25.619
	Control	25.8656	26.7068	25.4655	27.3697			Control	19.8416	25.2885	23.5646	23.5985				Control	21.8823	29.6337	20.6199				Control	29.5615	30.0077	29.9226					24.5345	24.5962	25.4394
		25.584	26.6502	25.2215	27.7115				19.7828	25.455	23.5453	23.8125					22.0194	29.6362	20.1568					29.5615	29.9979	29.8696				Midgut Blood	Ct			0.401539
	ETH	25.9098	27.1288	25.266	25.4896			ETH	21.1101	26.1032	23.428	23.8956				ETH	21.7419	29.5284	20.1565				ETH	28.5061	29.6416	28.8814				Control	28.5009	28.9881	29.7634
		25.8915	27.2059	25.1856	25.6085				20.9265	26.1215	23.5107	23.9425					21.7953	29.6789	19.9586					28.6034	29.5881	28.7215					28.5763	29.0841	29.7056
	Fat body Blood	Ct				0.225462		Fat body Blood	Ct				0.319572			Fat body Blood	Ct				0.269262		Fat body Blood	Ct				0.689993		ETH	27.7282	29.0233	28.735
	Control	22.907	25.9895	23.9191				Control	22.1878	20.983	24.9709					Control	22.3334	28.6473	18.959	25.9301			Control	22.9026	26.1721	25.9006					27.841	29.1953	28.8097
		23.0423	24.5841	23.8938					22.4299	20.5508	24.9402						21.3278	28.6631	18.9159	28.2962				23.0549	25.0674	26.0392				Fat body Blood	Ct			0.848764
	ETH	24.1527	25.1999	23.7956				ETH	22.9293	19.9579	24.4286					ETH	21.3527	28.3057	18.9518	25.524			ETH	22.985	23.2512	25.3759				Control	26.7615	26.4255	25.8577
		24.0855	24.3987	23.8299					22.7988	19.5063	24.5107						21.4152	28.3555	18.9518	25.4486				23.0984	24.6187	25.3802					26.7937	26.527	25.7633
																														ETH	25.7749	27.105	26.2216
																															25.747	27.0132	26.3383
Fig. 2B
	TEP1						SD fold change		LRIM1					SD fold change		APL1C						SD fold change		Cp				SD fold change		Vg					SD fold change
	Midgut Sugar	Ct					1.59972		Midgut Sugar	Ct				2.18141		Midgut Sugar	Ct					2.62538		Midgut Sugar	Ct			0.137027		Fat body Sugar	Ct				0.23029
	Control	24.0883	23.5668	21.9213	25.9894				Control	26.3603	25.52	27.5687				Control	20.9426	24.91	23.7907	27.6939	26.945			Control	21.2813	17.7546	13.5722			Control	24.5789	24.6213	22.0188
		24.311	23.7272	21.6077	25.9535					26.4378	25.7173	27.4147					21.2106	24.9997	23.3601	27.6427	26.9203				21.3547	17.5597	13.4663				24.4603	24.6962	21.968
	ETH	23.9229	23.7753	21.9319	23.8235				ETH	24.9507	24.917	24.9093				ETH	19.6345	24.1729	23.1585	24.7294	26.7809			ETH	22.6757	19.7558	18.1943			ETH	24.3672	24.3809	22.459
		23.8494	23.7555	21.9319	23.8959					24.902	24.835	24.8298					19.7448	24.3302	23.6106	24.7965	26.6759				22.8514	19.7875	18.2409				24.4149	24.5866	22.5587
	Fat body Sugar	Ct					0.594222		Fat body Sugar	Ct				0.289956		Fat body Sugar	Ct					0.512431		Midgut Sugar	Ct			3.22716		Fat body Blood	Ct				2.808
	Control	20.9028	18.9811	20.2649	19.5807	19.8806			Control	20.4445	19.5695	20.1949	20.8811			Control	15.3785	19.5539	20.7166	20.6749				Control	18.1238	14.4755	18.433			Control	15.9476	20.5347	27.8617	17.6822
		20.8389	19.1422	20.3097	19.5201	19.887				20.3763	19.9307	20.1462	20.9401				15.312	19.5539	20.8455	20.7007					17.9497	14.3334	18.4011				15.9318	20.579	27.9312	17.7623
	ETH	20.7175	19.5084	19.4118	19.9465	20.4037			ETH	20.0356	19.262	20.1115	20.5503			ETH	14.9687	18.9203	20.0696	20.8273				ETH	15.6419	14.7215	16.9612			ETH	14.5097	17.5804	19.9831	16.1016
		20.6232	18.954	19.4717	19.9618	20.364				20.033	19.546	20.0513	20.6332				15.2538	19.2537	19.9143	20.9388					15.6769	14.6315	16.9282				14.4608	17.5677	19.7905	16.1176
	Midgut Blood	Ct					1.45999		Midgut Blood	Ct				1.55224		Midgut Blood	Ct					1.0181
	Control	26.157	26.745	25.8003					Control	27.6546	28.3337	27.8667				Control	21.1901	27.6447	27.7012
		26.0974	26.486	25.9197						27.5602	28.3041	27.9178					21.1251	27.5807	27.5043
	ETH	25.8824	26.6051	22.9128					ETH	27.379	27.8034	24.7984				ETH	21.2781	27.1842	24.9404
		25.9564	26.4951	22.87						27.3406	27.9286	24.7837					21.2272	27.1432	24.9468
	Fat body Blood	Ct					1.13718		Fat body Blood	Ct				0.534295		Fat body Blood	Ct					0.613657
	Control	18.9069	19.9203	20.3003	19.9241	19.64			Control	19.6647	20.2767	19.9057	19.9482			Control	19.9655	15.0102	20.279
		19.2855	19.8635	20.2931	19.9594	19.556				19.5474	20.2573	19.8885	19.9103				19.9169	15.1825	20.2731
	ETH	19.8225	18.994	19.3129	19.8466	17.9047			ETH	19.4148	18.8213	19.1161	19.4			ETH	19.5616	13.8758	19.3477
		19.8094	20.8161	19.3989	19.8347	17.8958				19.9209	19.7901	19.1921	19.3099				19.5616	15.184	19.4527
Fig. 2C
	CTL4					SD fold change		CLIPA14					SD fold change		CLIPA28					SD fold change		PPO1					SD fold change		PPO5					SD fold change		NOS							SD fold change
	Midgut Sugar	Ct				0.985609		Midgut Sugar	Ct				0.211266		Midgut Sugar	Ct				1.68396		Midgut Sugar	Ct				0.298385		Midgut Sugar	Ct				0.426028		Midgut Sugar	Ct						0.971159
	Control	24.7389	28.5633	27.3865	23.1934			Control	24.6161	28.2103	28.0374				Control	28.6766	28.5047	26.7703				Control	24.8744	28.5835	28.7581				Control	24.7976	28.6404	27.8789	26.362			Control	26.7083	26.3913	23.2887	28.2599	30.5619	28.414
		24.7819	28.5221	27.4248	23.0004				24.7004	28.0709	28.2525					28.6387	28.5457	26.9599					24.9094	28.7269	28.8456					24.7255	28.5524	27.9679	26.9574				26.8714	25.9558	23.0833	28.5173	30.7995	28.3506
	ETH	24.9305	26.8319	27.8163	22.5391			ETH	24.7577	28.9164	28.9229				ETH	26.445	27.5498	25.7967				ETH	25.0878	29.9177	29.9158				ETH	24.9348	27.9672	28.2064	26.0604				27.1386	25.8966	23.2944	27.858	28.9473	29.9783
		24.735	26.9512	27.8985	22.5935				24.7578	28.8547	28.9248					26.4209	27.5749	25.4972					25.0692	29.7995	29.9248					24.9589	27.7932	28.3704	26.1426			ETH	27.4345	25.6949	23.0928	27.8845	28.9319	29.9696
	Fat body Sugar	Ct				0.516366		Fat body Sugar	Ct				0.30315		Fat body Sugar	Ct				0.261582		Fat body Sugar	Ct				0.200083		Fat body Sugar	Ct				0.280535		Fat body Sugar	Ct						0.21881
	Control	21.8422	22.8669	23.1214				Control	23.6351	26.3053	28.9164	25.977			Control	21.2789	21.9347	22.7249	20.9631			Control	23.9174	26.6242	26.8447				Control	23.7024	25.1994	24.9262				Control	23.9227	22.1187	24.8243	25.6722
		21.8601	22.9218	23.1475					23.8437	26.3877	28.8547	26.0929				21.433	21.9264	22.6653	20.9644				23.9923	26.5584	26.8261					23.6429	25.1842	24.954					23.9617	22.0018	24.4087	25.8907
	ETH	21.6289	22.3348	21.8766				ETH	23.9184	25.8251	25.7595	25.7273			ETH	21.3389	21.8674	21.9477	20.0518			ETH	24.467	26.1297	26.9164				ETH	24.0544	24.9222	24.9192				ETH	26.0387	22.6727	25.5348	27.8503
		21.7126	22.364	21.9118					23.9154	25.9188	25.9649	25.8154				21.3632	21.7049	21.8196	20.06				24.4296	26.3459	26.8253					24.0043	25.0395	24.9097					25.9541	22.887	25.5348	27.9591
	Midgut Blood	Ct				1.97054		Midgut Blood	Ct				0.557704		Midgut Blood	Ct				0.0925563		Midgut Blood	Ct				0.654497		Midgut Blood	Ct				0.251661		Midgut Blood	Ct						0.596932
	Control	28.1556	28.1089	28.7795				Control	29.2567	30.9143	30.7443				Control	28.1915	30.7156	30.1689	29.2258			Control	27.3363	28.2592	28.7145	24.387			Control	29.9575	30.5949	27.0848				Control	28.7001	30.3076	25.639	25.5139
		28.3342	28.1557	28.7793					29.3375	30.8011	30.3238					28.1415	30.7709	29.925	29.6359				27.2676	28.0401	28.6273	24.3885				29.8837	30.318	26.7416					28.8462	30.5887	25.639	25.5139
	ETH	26.3948	28.9058	25.9467				ETH	28.7994	29.7299	29.6683				ETH	28.6161	29.5973	29.6081	28.0093			ETH	27.0732	29.9165	28.9244	22.6409			ETH	31.2982	29.9138	26.3434				ETH	27.8346	30.994	25.1573	26.154
		26.4144	28.7642	25.9136					28.6626	29.9284	29.9166					28.5025	29.556	29.5534	28.01				26.6395	29.773	28.9353	22.5458				30.9061	30.1002	26.2465					27.8346	31.0916	25.3879	26.3239
	Fat body Blood	Ct				1.65809		Fat body Blood	Ct				0.589315		Fat body Blood	Ct				0.686027		Fat body Blood	Ct				0.707925		Fat body Blood	Ct				0.458875		Fat body Blood	Ct						0.0561516
	Control	22.9088	22.9522	22.7025	22.8522			Control	27.9103	27.3798	26.4096	25.4143			Control	24.8322	24.7734	22.9334				Control	28.0136	26.8396	26.9139	21.1818			Control	26.6047	25.8481	23.9554	22.2233			Control	23.6114	25.4892	27.8928
		22.8808	22.9245	22.5503	22.6772				27.7607	27.3	26.555	25.2931				24.8483	24.7596	22.9088					28.0861	26.8946	26.9665	21.1939				26.6521	25.7395	28.0851	22.2917				24.9314	25.0804	27.9079
	ETH	21.9295	20.3954	22.3095	21.3232			ETH	26.8414	27.0361	26.7586	25.7871			ETH	22.8651	23.3202	22.0249				ETH	26.9529	26.6362	27.2507	21.4061			ETH	25.8486	26.1656	24.1298	23.1336			ETH	23.5879	25.7071	28.839
		21.9045	20.4202	22.2247	21.3862				26.9198	27.1913	26.7508	25.7484				22.9382	23.386	22.1039					26.9168	26.7116	27.4082	21.3538				25.9183	26.1278	24.1298	22.9529				24.877	25.9147	28.839

## Sheet: Fig. 5
Fig. 5A
	Cactus				SD fold change		FBN9					SD fold change		TEP1				SD fold change		CTL4				SD fold change		CLIPA14					SD fold change		CLIPA28				SD fold change		PPO1				SD fold change		PPO5				SD fold change
	PBS	Ct			0.0597795		PBS	Ct				0.25334		PBS	Ct			0.12297		PBS	Ct			0.317499		PBS	Ct				0.191269		PBS	Ct			0.295264		PBS	Ct			0.145904		PBS	Ct			0.204031
	Control	19.6614	20.4539	20.1327			Control	20.0063	20.404	19.6148	18.6288			Control	20.9229	17.1333	16.9863			Control	23.2004	19.8446	19.9094			Control	26.1419	27.4996	22.6648				Control	22.5547	21.263	18.9153			Control	22.7904	22.4766	22.9362			Control	24.9724	27.3631	24.2643
		19.6333	20.4945	19.9381				20.2165	20.4	19.4182	18.5964				20.9484	17.0703	16.9863				23.0244	19.8545	19.8876				26.2563	27.44	22.7425					22.5127	20.8344	18.8535				22.5855	21.9001	23.0043				24.8613	27.1991	24.1794
	ETH	20.2482	20.5283	20.3108			ETH	19.7126	19.4644	19.9986	18.5365			ETH	18.7636	19.3194	17.4222				23.0873	19.684						27.564						22.4521	21.1698				ETH	22.7448	22.9963	23.1362					27.0957
		20.1779	20.6005	20.255				19.7141	19.3995	20.1412	18.495				18.7409	19.3737	17.4222			ETH	22.9092	21.5756	19.2069			ETH	26.9168	25.9259	23.1832				ETH	22.2215	22.9326	18.3916				22.7257	22.9705	23.2008			ETH	26.309	25.6795	25.0589
	Ec	Ct			0.202645		Ec	Ct				0.458613		Ec	Ct			0.359399			22.8207	21.5023	19.2687				26.8959	25.7776	23.3278					22.6909	23.0402	18.3932			Ec	Ct			0.266129			26.0248	25.7042	25.0037
	Control	20.2059	19.8256	19.9804			Control	20.9748	19.6247	18.6292				Control	18.0049	18.4568	17.3643				22.542	21.7822					26.899	25.8927						22.2851	22.941				Control	23.3416	23.4624	22.8823				26.1152	25.6275
		20.249	19.9054	20.1185				20.9462	19.637	18.5631					18.1317	18.501	17.3904			Ec	Ct			0.178021		Ec	Ct				0.126621		Ec	Ct			0.401949			23.2213	23.3929	23.0717			Ec	Ct			0.616192
	ETH	20.3735	20.7719	20.6118			ETH	19.8678	19.8449	18.2964				ETH	19.4718	18.9031	17.7082			Control	23.1335	24.4979	19.6402			Control	26.9206	26.7881	23.0806				Control	22.9739	21.6029	19.0919			ETH	23.438	22.3581	22.7209			Control	26.5825	25.9479	24.6895
		20.3913	20.6343	20.5926				19.9206	19.9347	18.2785					19.3981	19.1415	17.7082				23.1648	24.4448	19.6977				26.7708	26.909	22.8975					22.7791	21.7987	19.0878				23.2998	22.3597	22.7986				26.2706	26.0474	24.3478
	Sa	Ct			0.19008		Sa	Ct				0.248211		Sa	Ct			0.233057			23.1111	24.5588					26.824	26.986						22.9737	21.791				Sa	Ct			0.295063			26.3376	25.9665
	Control	19.9297	20.2892	19.915			Control	20.2165	19.9558	19.7782	18.4135			Control	18.8157	20.3169	17.1841			ETH	23.3371	23.6204	19.6301			ETH	25.8543	25.9288	23.4337				ETH	22.8413	22.1201	18.6805			Control	21.708	22.7644	21.662			ETH	25.29	26.6125	25.1318
		19.9775	20.2245	19.9736				20.1604	19.8721	19.683	18.3265				18.7813	20.2976	17.1736				23.3929	23.638	19.7269				25.8927	26.0752	23.3091					22.9551	21.9966	18.6914				21.7007	22.7845	21.7163				25.0994	26.4986	24.9928
	ETH	20.0117	20.6463	20.2936			ETH	19.4844	19.7429	19.8977	18.9621			ETH	19.0023	18.9592	17.9594				23.3113	23.6352					25.6711	25.9372						22.8569	22.0996					21.767						25.114	26.4926
		19.9862	20.6586	20.2691				19.3696	19.7336	19.9092	18.8763				18.9849	18.9205	17.9297			Sa	Ct			0.200285		Sa	Ct				0.149572		Sa	Ct			0.0825046		ETH	23.438	23.5128	24.1083			Sa	Ct			0.0965189
																				Control	22.973	19.5071	19.8465			Control	26.7433	25.3692	24.2412	22.5877			Control	22.5389	23.4426	19.8137				23.2998	23.5471	24.1128			Control	25.8574	23.9981	24.6576
																					22.9333	19.5002	19.818				26.7142	25.4743	24.2412	22.6361				22.4303	23.5015	19.8511										26.0046	24.0688	24.6503
																					22.9971						26.6834	25.3703						22.4067	23.8123											25.8321
																				ETH	23.1348	21.9569	20.3989			ETH	26.8815	26.5079	24.7103	23.3714			ETH	22.9081	21.9794	20.6993									ETH	26.0211	25.0741	25.9684
																					23.0905	21.932	20.3903				26.7874	26.5072	24.7103	23.3714				22.6589	21.9495	20.6375										26.0211	25.0427	25.9237
																					23.0414						26.8564	26.526						22.9313	22.2649
Fig. 5B
	Cactus					SD fold change		FBN9				SD fold change		TEP1					SD fold change		CTL4					SD fold change		CLIPA14					SD fold change		CLIPA28				SD fold change		PPO1					SD fold change		PPO5
	PBS	Ct				0.381587		PBS	Ct			0.15894		PBS	Ct				0.265968		PBS	Ct				0.93501		PBS	Ct				0.897169		PBS	Ct			0.597006		PBS	Ct				0.819197		PBS	Ct
	Control	21.1648	22.0295	23.9406	21.6498			Control	20.6133	23.1902	20.2358			Control	18.2417	18.7861	20.724	18.5381			Control	18.9629	21.9187	22.9238				Control	25.4742	24.8329	27.6189				Control	22.1723	22.5271	23.2141			Control	26.0352	24.914	27.5845				Control	25.3649
		21.2226	22.1188	23.9053	21.9388				20.6424	23.0303	20.1959				18.2289	18.7861	20.6533	18.5621				19.1884	21.9135	22.9388					25.3497	24.9275	27.4955					22.2948	22.6044	23.4355				26.0454	24.8974	27.4546					25.2234
		21.3598									20.2176			ETH	18.7452	18.5464	17.7506	17.5596				19.2031							25.4499							21.9742						26.0757							25.3597
	ETH	21.8373	21.6769	20.5775	20.9678			ETH	20.5968	20.1137	19.6326				18.7536	18.2098	17.7591	17.561			ETH	17.5303	21.5022	21.8748				ETH	24.7361	27.3317	26.7689				ETH	21.4466	21.8229	22.2616			ETH	25.1756	27.4608	26.9252				ETH	24.679
		21.9287	21.4962	20.4781	20.8911				20.5847	20.091	19.3854			Ec	Ct				0.0188519			17.8889	21.3996	21.7059					24.7548	27.3613	26.7637					21.2819	21.9274	22.1537				25.1699	27.8437	26.8922					24.7584
		21.9388									19.6622			Control	17.5995	17.2575	17.5917					17.9471							24.5767							21.3364						25.2549							24.6194
	Ec	Ct				0.258988		Ec	Ct			0.026774			17.6029	17.3215	17.67				Ec	Ct				0.22844		Ec	Ct				0.179869		Ec	Ct			0.568601		Ec	Ct				0.188023		Ec	Ct
	Control	21.3088	20.8828	20.3996				Control	19.2163	19.3231	18.968			ETH	17.4404	17.0369	17.856				Control	22.1387	21.9196	22.4967				Control	24.9174	24.8319	25.61	26.7799			Control	22.4699	21.7241	22.7982			Control	25.5845	25.9155	25.7973	26.8795			Control	24.9366
		21.2423	20.6576	20.4236					19.1881	19.2183	19.012				17.3684	17.0777	17.9548					21.9564	21.855	22.4631					24.9538	24.8706	25.5894	26.778				22.5838	21.785	22.929				25.6573	25.8885	25.6732	27.0032				24.8801
		21.2775									18.9915			Sa	Ct				0.0484957		ETH	21.0991	21.0545	21.8736					24.8122						ETH	21.383	20.6516	21.949				25.641							24.9683
	ETH	21.1181	21.2465	20.5443				ETH	19.3073	19.5328	19.4663			Control	17.729	17.1147	17.3823					21.1555	21.1978	21.9337				ETH	25.323	25.93	25.7182	26.8992				21.4091	20.8232	21.9695			ETH	25.9109	27.4093	25.8622	26.9241			ETH	25.3874
		21.1642	21.4247	20.7021					19.1241	19.4948	19.5868				17.7145	17.2258	17.3434				Sa	Ct				0.204372			25.27	25.6094	25.8023	26.9213			Sa	Ct			0.748926			25.8409	27.4001	25.8886	27.1002				25.3493
	Sa	Ct				0.164291					19.5751			ETH	17.9929	17.003	17.5168				Control	18.6543	22.0806	21.8645	22.3711				25.3352						Control	22.7167	21.5644	22.7516				25.8492							25.2827
	Control	20.9341	20.6429	19.9956				Sa	Ct			0.110835			18.2984	17.1058	17.6065					18.5989	21.9839	21.9665	22.2465			Sa	Ct				0.589198			22.7604	21.7944	22.7859			Sa	Ct				0.653605		Sa	Ct
		20.8513	20.6862	19.952				Control	19.3578	18.8887	18.9909											18.906						Control	25.8213	25.2643	25.6029				ETH	22.3396	20.8134	22.6289			Control	26.6498	25.1348	25.7864				Control	25.06
	ETH	20.8873	20.3133	20.6298					19.3457	18.8723	18.9594										ETH	17.8609	21.471	20.8992	21.8415				25.8832	25.4611	25.5938					22.3676	20.9618	22.4736				26.3942	25.1378	25.668					25.0917
		21.1011	20.2844	20.6831							18.9472											17.5669	21.4823	20.958	21.7337				25.9525													26.387							24.9772
								ETH	19.7579	19.6203	19.3857											17.7114						ETH	25.8213	27.006	25.9384										ETH	25.5756	25.6945	25.949				ETH	25.2927
									19.7278	19.5629	19.2062																		25.8832	26.9627	25.8341											25.5568	25.7429	25.9261					25.2604
											19.5297																		25.9525													25.5155							25.299
[truncated: 8 more columns]
