# Supplementary material for: Fluctuating Warm and Humid Conditions Differentially Impact Immunity and Development in the Malaria Vector Anopheles stephensi
Source: Glob Chang Biol. 2025 Aug 5;31(8):e70382. doi: 10.1111/gcb.70382 (PMC12322806; doi:10.1111/gcb.70382)
Supplement: Supplementary file 5 — File S3: gcb70382‐sup‐0005‐File S3.xlsx. [file GCB-31-e70382-s005.xlsx]

## Sheet: Fig. 3
Fig. 3A	Hatching rate					Fig. 3C	Pupation time					Fig. 3D	Pupation rate					Fig. 3E	Emergence rate												Fig. 3F	Wing length									Fig. 3G	Survival
Control	ETH		P value and statistical significance			Day	Control	ETH		Control		Control	ETH		P value and statistical significance				Control			ETH				P value and statistical significance					Control			ETH				P value and statistical significance			Days	Control	ETH		P value and statistical significance
56	42		Test	Fisher's exact test		13	0	15.63		Median pupation time = 25 days		54.5	48		Test	Fisher's exact test		Pupae mortality	0	3.9	6	0	2.6	2		Test	Fisher's exact test				3.154	2.789	3.567	2.583	2.88	2.761		Test	Unpaired T test		3	1			Logrank (Mantel-Cox) test
62	62		P value	0.1971		14	0	36.46		Q1 (25th percentile) = 24 days		53.5	69		P value	<0,0001		Days 1-2	0	2.6	41	35.7	59.7	38		Group	Pupae mortality	Days 1-2	Days 3-5		2.915	2.862	3.553	2.535	2.856	2.75		P value	<0,0001		3	1			Chi square	0.1822
58	71		P value summary	ns		15	0	23.96		Q3 (75th percentile) = 26 days		37	64		P value summary	****		Days 3-5	100	93.5	53	64.3	37.7	60		P value	>0,9999	<0,0001	<0,0001		3.075	3.02	3.223	3.035	3.26	2.628		P value summary	****		4	1			df	1
			One- or two-sided	Two-sided		16	0	15.63		Interquartile Range (IQR) = 2 days					One- or two-sided	Two-sided										P value summary	ns	****	****		3.19	3.405	3.478	2.977	3.065	2.757		Significantly different (P < 0.05)?	Yes		8	1			P value	0.6695
			Statistically significant (P < 0.05)?	No		17	0	5.2							Statistically significant (P < 0.05)?	Yes										One- or two-sided	Two-sided	Two-sided	Two-sided		3.212	3.231	3.555	2.793	2.814	2.626		One- or two-tailed P value?	Two-tailed		8	1			P value summary	ns
			Number of values - Control	3		18	0	2.1		ETH					Number of values - Control	3										Statistically significant (P < 0.05)?	No	Yes	Yes		3.391	3.266	3.509	2.832	2.578	2.484		t, df	t=15,55, df=251		8	1			Are the survival curves sig different?	No
			Mean - Control	58.67		19	0	1		Median pupation time = 14 days					Mean - Control	48.33										Control Mean	3.3	14.53	82.167		3.096	3.42	3.55	2.55	2.84	2.722		Difference between means (ETH - Control) ± SEM	-0,5165 ± 0,03321		8	1			Control deaths	140
			Std. Deviation - Control	3.055		22	5.5	0		Q1 (25th percentile) = 14 days					Std. Deviation - Control	9.828										Control SD	3.045	22.958	25.467		3.134	3.589	3.6	2.54	2.616	2.695		95% confidence interval	-0,5819 to -0,4511		6	1			Median survival - Control	30.5
			Std. Error of Mean - Control	1.764		23	11	0		Q3 (75th percentile) = 15 days					Std. Error of Mean - Control	5.674										Control N	3	3	3		3.165	2.828	3.493	2.506	2.663	2.59		R squared (eta squared)	0.4907		6	1			Lower 95% CI - Control	28
			Number of values - ETH	3		24	24.77	0		Interquartile Range (IQR) = 1 day					Number of values - ETH	3										ETH Mean	1.533	44.467	54		3.385	2.915	3.507	2.725	2.714	2.928		Number of values - Control	124		7	1			Upper 95% CI - Control	34
			Mean - ETH	58.33		25	14.68	0							Mean - ETH	60.33										ETH SD	1.361	13.242	14.279		2.937	3.234	3.625	2.75	2.93	2.616		Mean - Control	3.265		7	1			ETH deaths	135
			Std. Deviation - ETH	14.84		26	20.18	0							Std. Deviation - ETH	10.97										ETH N	3	3	3		3.097	3.316	3.655	2.543	3.019	2.999		Std. Deviation - Control	0.3216		7	1			Median survival - ETH	33
			Std. Error of Mean - ETH	8.57		27	8.26	0							Std. Error of Mean - ETH	6.333															3.533	3.135	3.685	2.471	2.696	2.934		Std. Error of Mean - Control	0.02888		9	1			Lower 95% CI - ETH	30
						28	5.5	0																							3.145	3.172	3.774	2.868	2.62	3.144		Number of values - ETH	129		9	1			Upper 95% CI -ETH	35
						29	3.67	0																							3.461	3.198	3.413	2.701	2.817	3.127		Mean - ETH	2.749		9	1
						30	3.67	0																							3.323	3.053	3.582	2.838	2.743	3.137		Std. Deviation - ETH	0.1932		9	1
						31	2.75	0																							3.255	2.953	3.426	2.925	2.554	2.965		Std. Error of Mean - ETH	0.01701		9	1
																															3.294	3.032	3.71	2.742	2.593	3.175					10	1
																															3.753	2.999	3.337	2.666	2.74	2.642					11	1
																															3.512	3.094	3.423	2.896	2.581	2.871					12	1
																															3.714	2.786	3.264	2.934	2.739	2.402					12	1
																															3.426	2.848	3.105	2.921	2.698	2.499					12	1
																															3.413	2.819	3.497	3.15	2.802	2.393					13	1
																															3.318	2.936	3.438	3.181	2.865	2.587					13	1
																															4.122	2.794	3.675	2.644	2.957	2.884					13	1
																															3.512	2.645	3.755	2.668	2.965	2.929					14	1
																															3.382	2.773	3.49	2.537	2.7	2.612					14	1
																															3.557	2.826	3.617	2.448	2.814	2.774					14	1
																															3.934	2.977	3.564	2.774	2.78	2.618					15	1
																															3.667	2.814	3.685	3.052	2.704	2.673					15	1
																															3.054	2.803	3.659	2.494	2.944	2.755					15	1
																															2.966	2.651	3.479	2.819	2.809	2.414					17	1
																															2.892	2.872	3.399	2.699	2.888	2.52					18	1
																															3.053	2.757	3.279	2.56	3.063	2.728					19	1
																															3.291	2.862	3.463	2.683	2.762	2.388					20	1
																															3.036	2.809	3.4	2.262	2.838	2.723					21	1
																															3.21	2.502	3.373	2.612	2.858	2.776					21	1
																															3.3	2.451	3.478	2.735	2.901	2.875					22	1
																															3.523	2.807	3.452	2.665	2.736	2.71					22	1
																															3.553	3.037	3.33	2.661	2.777	2.538					22	1
																															3.507		3.313	2.624	2.97	2.687					22	1
																															3.04		3.763	2.74	3.036	2.613					22	1
																																		2.587							22	1
																																		2.51							23	1
																																		2.354							23	1
																																									24	1
																																									24	1
																																									26	1
																																									26	1
																																									27	1
																																									27	1
																																									27	1
																																									27	1
																																									28	1
																																									28	1
																																									28	1
																																									28	1
																																									28	1
																																									28	1
																																									29	1
																																									29	1
																																									29	1
																																									29	1
																																									29	1
																																									30	1
																																									30	1
																																									30	1
																																									30	1
																																									30	1
																																									30	1
																																									31	1
																																									31	1
																																									32	1
																																									32	1
																																									32	1
																																									33	1
																																									33	1
																																									34	1
																																									34	1
																																									34	1
																																									34	1
																																									34	1
																																									35	1
																																									35	1
																																									35	1
																																									35	1
																																									36	1
																																									36	1
																																									37	1
																																									37	1
																																									37	1
																																									37	1
																																									37	1
																																									37	1
																																									37	1
																																									37	1
																																									38	1
																																									38	1
																																									38	1
																																									38	1
																																									38	1
																																									38	1
																																									38	1
																																									38	1
																																									38	1
																																									38	1
																																									38	1
																																									38	1
																																									39	1
																																									39	1
																																									39	1
																																									39	1
																																									39	1
																																									39	1
																																									39	1
																																									39	1
																																									39	1
																																									40	1
																																									41	1
																																									41	1
																																									41	1
																																									41	1
																																									41	1
																																									41	1
																																									41	1
																																									43	1
																																									42	1
																																									42	1
																																									42	1
																																									43	1
																																									43	1
																																									43	1
																																									43	1
																																									44	1
																																									45	1
																																									45	1
																																									48	1
																																									48	1
																																									48	1
																																									50	1
																																									2		1
																																									4		1
																																									4		1
																																									8		1
																																									8		1
																																									8		1
																																									8		1
																																									10		1
																																									10		1
																																									13		1
																																									13		1
																																									15		1
																																									19		1
																																									19		1
																																									19		1
																																									19		1
																																									20		1
																																									21		1
																																									22		1
																																									22		1
																																									23		1
																																									24		1
																																									24		1
																																									25		1
																																									26		1
																																									26		1
																																									26		1
																																									27		1
																																									27		1
																																									27		1
																																									27		1
																																									27		1
																																									28		1
																																									28		1
																																									28		1
																																									28		1
																																									28		1
																																									28		1
																																									28		1
																																									28		1
																																									29		1
																																									29		1
																																									29		1
																																									29		1
																																									29		1
																																									29		1
																																									29		1
																																									30		1
																																									30		1
																																									30		1
																																									30		1
																																									30		1
																																									30		1
																																									30		1
																																									30		1
																																									30		1
																																									30		1
																																									31		1
																																									32		1
																																									32		1
																																									32		1
																																									32		1
																																									33		1
																																									33		1
																																									33		1
																																									33		1
																																									33		1
																																									33		1
																																									33		1
																																									33		1
																																									33		1
																																									33		1
																																									34		1
																																									34		1
																																									34		1
																																									34		1
																																									35		1
																																									35		1
																																									35		1
																																									35		1
																																									35		1
																																									35		1
																																									35		1
																																									35		1
																																									35		1
																																									35		1
																																									35		1
																																									35		1
																																									35		1
																																									36		1
																																									36		1
																																									36		1
																																									36		1
																																									36		1
																																									36		1
																																									36		1
																																									36		1
																																									37		1
																																									37		1
																																									37		1
																																									37		1
																																									37		1
																																									37		1
																																									37		1
																																									37		1
																																									38		1
																																									38		1
																																									38		1
																																									38		1
																																									38		1
																																									39		1
																																									40		1
																																									40		1
																																									40		1
																																									41		1
																																									41		1
																																									41		1
																																									41		1
																																									42		1
																																									42		1
																																									43		1
																																									43		1
																																									43		1
																																									43		1
																																									44		1
																																									44		1
																																									44		1
																																									44		1
																																									44		1
																																									44		1
																																									44		1
																																									45		1
																																									45		1
																																									47		1
																																									51		1

## Sheet: Fig. 4
Fig. 4A	Survival (larvae)												Fig. 4B	Emergence rate																		Fig. 4C	Survival (adults)
Days	Control PBS	Control Ec	Control Sa	ETH PBS	ETH Ec	ETH Sa		P value and statistical significance					PBS	Control			ETH				P value and statistical significance											Day	Control PBS	Control Ec	Control Sa	ETH PBS	ETH Ec	ETH Sa		P value and statistical significance
1	1	1	1			1		Group	PBS	Ec	Sa		Pupae mortality	0	50	50	0	0	0		Test	Fisher's exact test										1	1	1	1	1	1	1			PBS	Ec	Sa
1	1	1	1			1		Logrank (Mantel-Cox) test					Days 1-2	0	0	0	100	100	0		Group	PBS			Ec			Sa				1	1	1	1	1	1	1		Log-rank (Mantel-Cox) test
1	1	1	1			1		Chi square	40.07	4.519	3.854		Days 3-5	100	50	50	0	0	100			Pupae mortality	Days 1-2	Days 3-5	Pupae mortality	Days 1-2	Days 3-5	Pupae mortality	Days 1-2	Days 3-5		1	1	1	1	1	1	1		Chi square	4.118	1.381	8.127
1	1	1	1			1		df	1	1	1										P value	0,9999	0,9999	0.0013	0,9999	0,9999	0.0087	0.2857	0,9999	0.0002		1	1	1	1	1	1	1		df	1	1	1
1	1	1	1			1		P value	<0,0001	0.0335	0.0496										P value summary	ns	ns	**	ns	ns	**	ns	ns	***		1	1	1	1	1	1	1		P value	0.0424	0.24	0.0044
1	1		1					P value summary	****	*	*		Sa	Control			ETH				One- or two-sided	NA	NA	NA	NA	NA	NA	NA	NA	NA		1	1	1	1	1	1	1		P value summary	*	ns	**
1	1		1					Are the survival curves sig different?	Yes	Yes	Yes		Pupae mortality	0	12.5	100	50	11.76	11.11		Statistically significant (P < 0.05)?	No	No	Yes	No	No	Yes	No	No	Yes		1	1	1	1		1	1		Are the survival curves sig different?	Yes	No	Yes
1	1		1					Control deaths	50	43	40		Days 1-2	0	12.5	0	50	88.24	0		Control Mean	33.333	0	66.667	12.0367	0	87.9633	37.5	4.16667	58.3333		1	1	1	1		1	1		Control deaths	68	76	62
1	1		1					Median survival - Control	4	6	5		Days 3-5	100	75	0	0	0	88.89		Control SD	28.868	0	28.868	12.5257	0	12.5257	54.4862	7.21688	52.0416		1	1	1	1		1	1		Median survival - Control	2	2	2
1	1		1					Lower 95% CI - Control	3	5	3										Control N	3	3	3	3	3	3	3	3	3		1	1	1	1		1	1		Lower 95% CI - Control	2	2	2
1	1							Upper 95% CI - Control	7	8	8										ETH Mean	0	66.667	33.333	10.74	63.3333	25.9267	24.29	46.08	29.63		1	1	1	1		1	1		Upper 95% CI - Control	4	3	2
1		1	1		1			ETH deaths	16	30	30		Ec	Control			ETH				ETH SD	0	57.735	57.735	11.1285	55.0757	44.9063	22.2679	44.2504	51.3207		1	1	1			1	1		ETH deaths	43	72	54
1		1			1			Median survival - ETH	>8	8	8		Pupae mortality	0	11.11	25	10	0	22.22		ETH N	3	3	3	3	3	3	3	3	3		1	1	1			1	1		Median survival - ETH	3	2	3
1		1			1			Lower 95% CI - ETH	>8	5	5		Days 1-2	0	0	0	90	100	0													1	1	1			1	1		Lower 95% CI - ETH	2	2	2
1					1			Upper 95% CI -ETH	>8	>8	>8		Days 3-5	100	88.89	75	0	0	77.78													1	1				1	1		Upper 95% CI -ETH	>8	2	7
1	1	1	1	1	1	1																										1	1				1	1
1	1	1	1		1	1																										1						1
1	1	1	1			1																										1						1
1	1	1	1			1																										1	1	1	1	1	1	1
1	1	1	1																													1	1			1	1	1
2		1	1	1	1	1																										1	1			1	1	1
2		1	1	1	1	1																										1	1				1	1
2		1	1	1	1	1																										1	1					1
2		1		1	1	1																										1				1	1	1
2		1				1																										1				1	1
2		1				1																										1				1	1
2	1	1	1																													1				1	1
2	1																															1				1	1
2	1																															1	1		1	1	1
2	1																															2	1	1	1	1	1	1
2	1			1	1																											2			1		1
2					1																											2			1		1
3		1		1	1	1																										2	1	1	1	1	1	1
3				1		1																										2	1	1	1	1	1	1
3				1		1																										2	1	1	1	1	1	1
3						1																										2	1	1	1	1	1	1
3						1																										2	1	1	1	1	1	1
3	1					1																										2	1	1	1	1	1	1
3	1																															2	1	1	1	1	1	1
3	1	1	1		1																											2	1	1	1	1	1	1
3	1		1		1																											2	1	1	1	1	1
3	1		1		1																											2	1	1	1		1
3	1		1		1																											2	1	1	1		1
3	1		1																													2	1	1	1		1
4			1		1																											2		1	1		1
4			1		1																											2		1	1		1
4			1		1																											2		1	1		1
4					1																											2		1	1		1
4	1	1	1	1	1	1																										2		1	1		1
4	1																															2		1	1		1
4	1																															2
5					1																											2	1	1	1	1	1	1
5					1																											2	1	1	1	1	1	1
5		1	1	1																												2	1	1	1	1	1	1
5			1																													2	1	1	1	1	1	1
5		1	1	1		1																										2	1	1	1	1	1	1
5		1	1			1																										2	1	1	1	1	1	1
5		1																														2	1	1	1	1	1
6	1	1																														2	1	1	1	1	1
6		1																														2	1	1	1	1	1
6	1	1			1	1																										2	1	1	1	1	1
6	1																															2	1	1	1	1
6	1																															2	1	1	1	1
6	1	1	1	1	1																											2	1	1	1	1
6	1	1		1																												2	1	1	1	1
6				1																												2		1	1	1
7	1	1																														2		1
7	1																															2		1
7	1																															3	1	1		1	1	1
7	1																															3	1	1		1	1
7	1	1	1		1	1																										3	1	1			1
7	1																															3		1
7	1																															3	1				1
7	1																															3	1
7	1																															3		1	1	1	1	1
7	1		1			1																										3		1	1			1
7			1																													3		1	1			1
8		1	1	1	1	1																										3		1	1			1
8	1	1	1		1	1																										3		1	1			1
8	1	1				1																										3			1			1
8		1																														4	1	1	1
8		1																														4	1	1
8	1	1	1	1	1	1																										4			1		1	1
8		1			1																											4	1	1	1		1	1
8		1																														4	1	1	1		1	1
8		1																														4	1	1			1
8		1																														4	1	1			1
8	0	0	0	0	0	0																										4	1	1
8	0	0	0	0	0	0																										4	1
8	0	0	0	0	0	0																										5	1	1	1
8		0		0	0																											5	1	1
8				0	0																											5	1	1
8				0	0																											5	1
8				0	0																											5		1			1
8				0	0																											5					1
8				0	0																											6		1
8				0	0																											6		1
8				0																												6			1			1
8				0																												6			1			1
8	0	0	0	0	0	0																										6						1
8	0	0	0	0	0	0																										7					1
8	0	0	0	0	0	0																										7	1	1
8	0	0	0	0	0	0																										7					1	1
8		0	0	0	0	0																										8		1
8		0	0	0	0	0																										8	0	0	0	0	0	0
8		0	0	0	0	0																										8		0	0	0	0	0
8		0	0	0	0	0																										8		0	0	0	0	0
8		0	0	0	0	0																										8		0		0	0
8			0	0	0	0																										8		0		0	0
8			0	0	0	0																										8		0		0
8			0	0		0																										8				0
8			0	0		0																										8				0
8				0		0																										8	0	0		0	0	0
8				0		0																										8	0	0		0	0	0
8				0																												8	0	0		0	0	0
8				0																												8	0	0		0	0	0
8				0																												8	0			0		0
8				0																												8	0			0		0
8	0	0	0	0	0	0																										8	0			0		0
8	0	0	0	0	0	0																										8	0			0		0
8		0	0	0	0	0																										8	0			0		0
8				0	0	0																										8	0			0		0
8				0	0	0																										8	0			0		0
8				0	0	0																										8	0			0		0
8				0	0	0																										8	0			0		0
8				0	0	0																										8	0			0		0
8				0		0																										8				0
8				0		0																										8				0
8				0		0																										8				0
8				0																												8				0
																																8				0
																																8	0	0	0	0	0	0
																																8	0	0	0	0	0	0
																																8	0	0	0	0	0	0
																																8	0	0	0	0	0	0
																																8	0	0	0	0	0	0
																																8	0	0		0		0
																																8	0			0		0
																																8	0			0		0
																																8	0			0		0
																																8	0			0		0
																																8	0			0		0
																																8	0					0
																																8	0					0
																																8	0					0
